# Supplementary material for: Knowledge and attitudes toward clinical laboratory medicine among undergraduate medical interns in China: a cross-sectional survey
Source: Front Med (Lausanne). 2025 Oct 13;12:1671631. doi: 10.3389/fmed.2025.1671631 (PMC12554674; doi:10.3389/fmed.2025.1671631)
Supplement: Supplementary file 2 [file Data_Sheet_1.XLS]

## Sheet: Sheet1
1	1	1	2	2	2	2	4	5	4	1	1	0	0	1	1	1	1	0	1	1	0	0	1	1	1	1	1	1	0	1
1	1	1	2	2	2	2	4	4	5	1	1	1	1	1	1	1	0	0	0	1	0	0	0	1	0	1	0	1	0	1
2	2	1	3	3	2	2	4	4	5	1	1	1	1	1	1	1	1	1	1	1	1	1	1	0	1	0	0	1	0	1
2	1	1	2	3	2	2	4	4	3	1	1	1	1	1	1	1	1	1	1	1	1	1	1	1	1	0	0	1	0	1
2	2	1	3	3	2	3	5	4	5	1	0	0	0	1	1	0	1	0	1	0	0	0	0	1	1	0	0	0	1	1
2	1	1	3	3	2	3	5	5	4	1	1	0	0	0	1	1	1	0	1	1	1	1	1	1	0	1	0	0	0	1
2	2	1	3	3	3	3	5	4	3	1	1	0	0	0	1	1	0	0	1	1	0	0	0	1	1	0	1	0	0	1
1	1	1	2	3	2	2	5	4	3	1	1	1	1	1	1	1	1	0	1	1	1	0	0	1	0	0	1	0	0	1
2	2	1	2	2	2	2	4	4	3	1	1	0	0	0	1	1	0	0	0	0	0	0	0	1	1	0	0	1	0	1
2	2	1	2	4	2	2	4	4	4	1	1	0	0	0	1	1	1	0	1	1	1	0	0	1	1	0	0	1	0	1
2	2	1	3	4	3	3	4	4	4	1	1	0	1	1	1	1	1	0	1	1	0	1	0	1	1	0	1	0	0	1
2	1	1	3	4	2	3	4	4	3	1	1	0	0	1	1	0	1	0	1	0	1	1	1	1	1	0	0	1	0	1
1	2	1	2	2	2	2	5	4	5	1	1	1	0	0	1	1	1	0	1	0	0	1	0	1	1	0	0	1	0	1
1	2	1	2	2	2	3	4	3	4	1	1	0	0	1	1	1	1	0	0	0	0	1	0	1	1	0	1	0	0	1
1	2	1	2	2	2	2	4	4	4	1	1	1	1	0	1	1	1	0	1	1	0	0	0	1	0	0	0	1	1	1
1	2	1	3	3	3	2	5	4	4	1	1	0	0	0	1	1	1	0	1	1	0	0	0	1	1	0	0	1	0	1
1	2	1	2	3	3	3	4	4	4	1	1	0	0	1	1	1	1	0	1	0	0	0	1	1	1	0	0	0	0	1
1	2	1	2	2	2	3	4	3	4	0	1	0	0	1	1	1	1	0	1	1	0	0	0	1	1	0	0	1	0	1
1	2	1	2	2	2	2	4	4	4	1	0	0	0	0	1	0	0	0	1	1	0	1	0	0	0	1	0	1	0	1
1	2	1	3	3	3	2	5	4	4	1	1	0	0	1	1	1	1	0	1	1	1	0	1	1	1	0	1	0	0	1
1	2	1	2	3	3	3	4	4	4	1	1	0	0	1	1	1	1	0	1	1	1	0	0	1	0	1	0	1	0	1
1	2	1	2	2	2	3	4	3	4	1	1	1	1	1	1	1	1	0	1	0	0	0	1	1	1	1	0	1	0	1
1	2	1	2	2	2	2	4	4	4	1	1	1	1	1	1	1	1	0	1	1	1	0	0	1	1	0	0	1	0	1
1	2	1	3	3	3	2	5	4	4	1	1	0	0	1	1	1	1	0	1	1	1	0	0	1	1	0	0	1	0	1
1	2	1	2	3	3	3	4	4	4	1	1	0	0	1	1	1	1	0	0	1	1	1	0	1	1	0	0	0	0	1
1	2	1	2	2	2	3	4	3	4	1	1	0	0	1	1	1	1	0	1	0	1	0	1	1	1	0	0	0	0	1
1	2	1	2	2	2	2	4	4	4	1	1	0	0	1	1	1	1	0	1	1	0	0	1	1	1	0	0	0	0	1
1	2	1	3	3	3	2	5	4	4	1	1	0	0	1	1	1	1	0	1	1	1	0	0	1	1	0	1	1	0	1
1	2	1	2	3	3	3	4	4	4	1	1	0	1	1	1	0	1	0	1	1	1	1	1	0	1	0	0	1	0	1
1	2	1	2	2	2	3	4	3	4	1	1	0	0	1	1	1	1	0	1	1	0	0	0	1	1	0	0	0	0	1
1	2	1	2	2	2	2	4	4	4	1	1	0	0	1	1	1	1	0	1	1	0	1	1	1	1	0	0	1	0	1
1	2	1	3	3	3	2	5	4	4	1	1	0	0	1	1	1	1	0	1	1	1	1	0	1	1	0	0	0	0	1
1	2	1	2	3	3	3	4	4	4	1	1	1	1	1	1	0	0	0	1	1	1	0	1	1	1	0	1	1	0	1
1	2	1	2	2	2	3	4	3	4	1	1	0	0	1	1	1	1	0	1	1	1	0	1	1	0	1	1	0	0	1
1	2	1	2	2	2	2	4	4	4	0	1	0	0	1	1	1	1	0	1	1	1	0	0	1	0	0	0	1	0	1
1	2	1	3	3	3	2	5	4	4	1	1	0	0	1	1	1	1	0	1	1	1	0	1	1	0	0	1	1	0	1
1	2	1	2	3	3	3	4	4	4	1	1	0	0	1	1	1	1	0	1	1	1	0	0	1	1	0	0	1	0	1
1	2	1	2	2	2	3	4	3	4	1	1	0	0	1	1	0	1	0	1	1	1	0	0	1	1	0	0	0	0	1
1	2	1	2	2	2	2	4	4	4	1	1	0	0	1	1	1	1	0	1	0	1	0	0	1	1	0	0	0	1	1
1	2	1	3	3	3	2	5	4	4	1	1	0	0	1	1	1	1	0	1	0	1	0	0	1	1	0	0	0	0	1
1	2	1	2	2	2	2	4	4	4	1	1	1	0	1	1	1	1	0	0	1	0	1	0	1	1	0	0	1	0	1
1	2	1	2	2	2	2	4	4	4	1	1	0	0	1	1	1	1	0	1	1	0	0	1	1	1	0	0	1	0	1
1	2	1	2	2	2	2	4	4	4	1	1	0	0	1	1	1	1	0	1	1	1	0	0	1	1	0	0	0	0	1
1	2	1	2	2	2	2	4	4	4	1	1	0	0	1	1	1	1	0	1	1	0	0	0	1	1	1	0	0	0	1
1	2	1	2	2	2	2	4	4	4	1	1	0	0	0	1	1	1	0	1	1	1	0	0	1	1	0	0	0	0	1
1	2	1	2	2	2	2	4	4	4	1	1	0	0	1	1	1	1	0	1	1	1	0	0	1	1	0	0	0	0	1
1	2	1	2	2	2	2	4	4	4	1	0	0	0	0	1	1	1	0	1	1	1	0	0	1	1	0	0	1	0	1
1	2	1	2	2	2	2	4	4	4	1	1	0	0	1	1	1	1	0	1	1	1	0	0	1	1	0	1	1	0	1
1	2	1	2	2	2	2	4	4	4	1	1	0	0	0	1	0	1	0	0	1	1	0	1	1	1	0	0	0	0	1
1	2	1	2	2	2	2	4	4	4	1	1	1	1	1	1	1	0	0	1	1	1	1	1	1	1	0	0	0	0	1
1	2	1	2	2	2	2	4	4	4	1	1	0	0	0	1	0	1	0	1	0	0	0	0	1	1	0	0	1	0	1
1	2	1	2	2	2	2	4	4	4	1	1	0	0	1	1	1	1	0	1	1	1	0	0	1	1	0	0	1	0	1
1	2	1	2	2	2	2	4	4	4	0	1	0	0	1	1	1	1	0	1	1	1	0	1	0	0	0	0	1	0	1
1	2	1	2	2	2	2	4	4	4	1	1	1	1	1	1	1	1	0	1	0	0	1	0	1	1	0	1	1	0	1
1	2	1	2	2	2	2	4	4	4	1	1	0	0	1	1	1	1	0	1	1	0	0	0	1	1	1	1	0	0	1
1	2	1	2	2	2	2	4	4	4	1	1	1	1	1	1	1	1	0	1	0	0	0	0	1	1	0	0	0	0	1
1	2	1	2	2	2	2	4	4	4	1	1	0	0	1	1	1	1	0	1	1	0	0	0	1	1	0	0	0	0	1
1	1	1	2	2	2	2	4	4	4	1	1	0	0	1	1	1	1	0	1	1	1	0	1	1	1	0	0	1	0	1
1	1	1	2	2	2	2	4	4	4	1	1	0	1	1	1	1	1	0	1	1	1	0	0	1	1	0	0	1	0	1
1	1	1	2	2	2	2	4	4	4	1	1	0	0	1	1	1	1	1	1	0	1	0	0	1	1	0	0	1	1	1
1	1	1	2	2	2	2	4	4	4	1	1	0	0	1	1	1	1	0	1	1	0	1	0	1	1	0	0	1	0	1
1	1	1	2	2	2	2	4	4	4	1	1	0	0	1	1	1	1	0	1	1	1	0	0	0	1	0	0	0	0	1
1	1	1	2	2	2	2	4	4	4	1	1	0	0	1	1	1	1	0	1	1	1	0	0	1	1	0	0	0	1	1
1	1	1	2	2	2	2	4	4	4	1	1	0	0	1	1	1	1	0	1	0	1	0	0	1	1	0	0	0	0	1
1	1	1	2	2	2	2	4	4	4	1	0	0	0	1	1	1	1	0	1	1	1	0	0	1	1	0	0	0	0	1
1	1	1	2	2	2	2	4	4	4	1	1	0	0	1	1	1	1	0	1	0	0	0	0	1	1	0	0	0	0	1
1	1	1	2	2	2	2	4	4	4	1	1	0	0	1	1	0	1	0	0	1	1	0	1	1	1	0	0	0	0	1
1	1	1	2	2	2	2	4	4	4	1	1	1	1	0	1	1	1	0	1	1	0	0	0	1	0	0	0	1	0	1
1	1	1	2	2	2	2	4	4	4	1	1	0	0	1	1	1	1	0	1	1	0	1	1	1	0	1	0	1	0	1
2	2	1	2	2	2	2	4	4	4	1	1	1	1	1	1	1	1	0	1	1	0	0	0	1	1	0	0	0	0	1
2	2	1	2	2	2	2	4	4	4	1	1	0	0	0	1	1	1	0	1	0	0	0	0	1	1	0	1	0	0	1
2	2	1	2	2	2	2	4	4	4	1	1	0	0	0	1	1	1	0	0	1	0	0	0	1	1	0	0	0	0	1
2	2	1	2	2	2	2	4	4	4	1	1	0	0	1	1	1	1	1	1	1	0	0	0	1	1	0	0	0	0	1
2	2	1	2	2	2	2	4	4	4	1	1	0	0	0	1	1	1	0	1	1	0	0	1	1	0	0	0	1	0	1
2	2	1	2	2	2	2	4	4	4	1	1	0	0	1	1	1	1	0	1	1	0	0	0	1	1	0	0	0	0	1
2	2	1	2	2	2	2	4	4	4	1	1	0	0	1	1	1	1	1	1	0	0	0	0	1	1	0	0	0	0	1
2	2	1	2	2	2	2	4	4	4	1	1	0	0	1	1	1	1	0	1	1	1	1	1	1	1	0	0	0	0	1
2	2	1	2	2	2	2	4	4	4	1	1	1	1	1	1	1	1	0	1	0	0	0	1	1	1	0	0	0	0	1
2	2	1	2	2	2	2	4	4	4	1	1	0	0	1	1	1	1	0	1	1	1	0	0	1	1	0	0	0	0	1
2	2	1	2	2	2	2	4	4	4	1	1	0	1	1	1	1	1	0	1	1	1	0	0	1	1	0	0	0	1	1
2	2	1	2	2	2	2	4	4	4	1	1	0	0	1	1	1	1	0	1	1	1	1	0	1	1	0	0	0	1	1
2	2	1	2	2	2	2	4	4	4	1	1	1	0	1	1	1	1	0	1	1	1	0	0	1	1	0	0	0	0	1
2	2	1	2	2	2	2	4	4	4	1	1	0	0	1	1	1	1	0	1	1	1	0	0	1	1	0	0	0	0	1
2	2	1	2	2	2	2	4	4	4	1	1	0	0	1	1	1	1	0	1	1	1	0	0	1	1	0	0	0	0	1
2	2	1	2	2	2	2	4	4	4	1	1	0	0	0	1	1	1	1	1	1	0	0	0	1	0	0	0	1	0	1
2	2	1	2	2	2	2	4	4	4	1	1	0	0	0	1	1	1	0	1	1	0	0	0	1	1	0	1	0	0	1
2	2	1	2	2	2	2	4	4	4	1	1	0	1	1	1	1	1	0	1	1	0	0	0	1	0	0	0	1	0	1
2	2	1	2	2	2	2	4	4	4	1	1	0	0	0	1	1	1	0	1	1	0	0	0	1	1	0	0	1	0	1
2	2	1	2	2	2	2	4	4	4	1	1	0	0	1	1	1	1	1	1	1	1	0	1	1	1	0	0	0	0	1
2	2	1	2	2	2	2	4	4	4	1	1	1	1	1	1	1	1	0	1	1	1	0	0	1	1	0	0	0	0	1
2	2	1	2	2	2	2	4	4	4	1	1	0	0	0	1	1	1	0	1	1	1	1	0	1	1	0	0	0	0	1
2	2	1	2	2	2	2	4	4	4	1	1	1	1	1	1	1	1	0	1	1	1	1	1	1	1	0	0	1	0	1
2	2	1	2	2	2	2	4	4	4	1	0	0	0	1	1	1	1	0	1	0	0	0	1	1	1	0	0	0	0	1
2	2	1	2	2	2	2	4	4	4	1	1	0	0	1	1	1	1	0	1	1	1	0	0	1	1	0	0	0	0	1
2	2	1	2	2	2	2	4	4	4	1	1	0	0	1	1	1	1	0	1	1	1	1	1	1	1	0	0	1	0	1
2	2	1	2	2	2	2	4	4	4	1	1	0	0	1	1	1	1	0	1	0	1	0	0	1	1	0	0	0	0	1
2	2	1	2	2	2	2	4	4	4	1	1	1	1	1	1	1	1	0	1	1	1	1	0	1	0	0	0	1	1	1
2	2	1	2	2	2	2	4	4	4	1	1	0	0	1	1	1	1	0	0	0	1	0	0	1	1	0	0	1	0	1
2	2	1	2	2	2	2	4	4	4	1	1	1	1	1	1	1	1	0	0	1	1	0	0	1	1	0	0	0	0	1
2	2	1	2	2	2	2	4	4	4	1	1	0	0	1	1	1	1	0	1	1	1	1	1	1	1	0	0	0	0	1
2	2	1	2	2	2	2	4	4	4	1	1	0	0	0	1	1	1	0	1	0	1	0	1	1	1	0	1	0	0	1
2	2	1	2	2	2	2	4	4	4	0	0	1	1	1	1	1	1	0	1	0	1	0	0	1	1	0	0	1	0	1
2	2	1	2	2	2	2	4	4	4	1	1	0	0	1	1	1	1	0	1	1	1	0	1	1	1	0	0	1	0	1
2	2	1	2	2	2	2	4	4	4	1	1	0	0	1	1	0	1	0	1	1	1	0	0	1	1	0	0	0	0	1
2	2	1	2	2	2	2	4	4	4	1	1	0	0	1	1	1	1	0	1	1	1	0	1	1	1	0	0	0	0	1
2	2	1	2	2	2	2	4	4	4	1	1	0	0	1	1	1	1	1	1	1	1	0	0	1	0	0	1	0	1	1
2	2	1	2	2	2	2	4	4	4	1	1	0	0	1	1	0	1	0	1	1	1	0	0	1	1	0	0	1	0	1
2	2	1	2	2	2	2	4	4	4	1	1	0	0	1	1	1	1	0	0	1	1	0	0	1	1	0	0	0	1	1
2	2	1	2	2	2	2	4	4	4	1	1	0	0	1	1	1	1	0	1	1	0	0	0	1	1	0	1	0	0	1
2	2	1	2	2	2	2	4	4	4	1	1	1	1	1	1	1	1	0	0	1	1	0	0	1	1	0	0	1	0	1
2	2	1	2	2	2	2	4	4	4	1	1	0	0	1	1	1	1	0	1	1	1	0	0	1	1	1	0	1	0	1
2	2	1	2	2	2	2	4	4	4	1	1	0	0	1	1	1	1	0	1	1	1	1	0	1	1	0	0	1	0	1
2	2	1	2	2	2	2	4	4	4	1	1	1	0	1	1	1	1	0	1	1	0	0	1	1	1	0	0	0	0	1
2	2	1	2	2	2	2	4	4	4	1	0	0	0	1	1	1	1	0	1	1	1	0	1	1	1	0	0	1	0	1
2	2	1	2	2	2	2	4	4	4	1	1	1	0	1	1	1	1	0	1	0	1	0	1	1	1	0	0	0	0	1
2	2	1	2	2	2	2	4	4	4	1	1	0	0	1	1	0	1	0	1	0	1	1	1	1	1	0	0	0	0	1
2	2	1	2	2	2	2	4	4	4	1	1	0	0	0	1	1	1	0	0	0	1	0	0	1	1	0	0	0	0	1
2	2	1	2	2	2	2	4	4	4	1	1	0	0	1	1	1	1	0	1	1	1	0	0	1	1	0	1	0	0	1
2	2	1	2	2	2	2	4	4	4	1	1	0	0	1	1	1	1	0	1	1	1	0	0	1	1	0	0	1	0	1
2	2	1	2	2	2	2	4	4	4	1	1	1	0	0	1	1	1	0	1	0	1	0	0	1	1	0	0	1	0	1
2	2	1	2	2	2	2	4	4	4	1	1	0	0	1	1	1	0	0	0	1	1	0	1	1	0	0	1	0	0	1
2	2	1	2	2	2	2	4	4	4	1	1	0	0	0	1	1	1	0	1	1	0	0	1	1	1	0	0	0	0	1
2	2	1	2	2	2	2	4	4	4	1	1	1	1	1	1	1	1	0	0	1	1	0	1	1	1	0	0	0	0	1
2	2	1	2	2	2	2	4	4	4	1	1	0	0	1	1	0	1	0	1	1	1	1	1	1	1	0	0	0	0	1
2	1	1	2	2	2	2	4	4	4	1	1	0	0	1	1	1	1	0	1	1	0	0	1	1	1	0	0	1	0	1
2	1	1	2	2	2	2	4	4	4	1	1	0	0	1	1	1	1	0	1	1	1	0	0	1	1	0	0	0	1	1
2	1	1	2	2	2	2	4	4	4	1	1	0	0	1	1	1	1	0	1	1	1	1	0	1	1	0	0	0	0	1
2	1	1	2	2	2	2	4	4	4	1	1	0	0	1	1	1	0	0	1	1	1	0	0	1	1	0	0	0	0	1
2	1	1	2	2	2	2	4	4	4	1	0	1	1	1	1	0	0	1	1	1	0	0	0	1	1	0	0	0	0	1
2	1	1	2	2	2	2	4	4	4	1	1	0	0	0	1	1	1	0	1	1	1	0	0	1	1	0	0	0	0	1
2	1	1	2	2	2	2	4	4	4	1	1	0	0	1	1	1	1	0	1	1	0	0	0	1	1	0	0	1	0	1
2	1	1	2	2	2	2	4	4	4	1	1	0	0	1	1	1	1	0	1	1	1	0	0	1	1	0	0	1	0	1
2	1	1	2	2	2	2	4	4	4	1	1	0	0	1	1	1	1	0	1	0	1	0	0	1	1	0	0	0	0	1
2	1	1	2	2	2	2	4	4	4	1	1	0	0	1	1	1	1	0	1	0	1	0	1	1	1	0	0	1	0	1
2	1	1	2	2	2	2	4	4	4	1	1	1	1	0	1	1	1	0	1	1	1	0	0	1	1	0	0	0	0	1
2	1	1	2	2	2	2	4	4	4	1	1	0	0	0	1	1	1	0	1	1	1	0	0	1	1	0	0	0	0	1
2	1	1	2	2	2	2	4	4	4	0	1	0	0	1	1	1	1	0	1	1	1	0	0	1	1	0	0	0	0	1
1	1	2	3	4	3	3	5	4	4	1	1	0	0	1	1	1	1	0	1	1	1	0	1	1	1	0	0	0	0	1
1	2	2	2	2	2	2	4	4	4	1	1	0	0	1	1	1	1	0	1	1	1	1	0	1	0	0	0	1	0	1
1	2	2	2	2	2	2	4	4	4	1	1	1	1	1	1	0	1	0	1	1	1	0	0	1	1	0	0	1	0	1
1	2	2	2	2	2	2	4	4	4	1	1	0	0	1	1	1	1	1	1	1	1	0	1	1	1	0	1	0	1	1
1	2	2	2	2	2	2	4	4	4	1	1	0	0	0	1	1	1	0	1	1	1	0	0	1	1	0	0	0	0	1
1	2	2	2	2	2	2	4	4	4	1	1	0	0	1	1	1	1	0	1	1	1	0	1	1	1	0	0	1	0	1
1	2	2	2	2	2	2	4	4	4	1	1	0	0	1	1	1	1	0	1	1	1	0	0	1	0	1	0	0	0	1
1	2	2	2	2	2	2	4	4	4	1	0	1	1	1	1	1	1	0	1	1	1	0	1	1	1	0	0	1	0	1
1	2	2	2	2	2	2	4	4	4	1	1	0	0	1	1	1	1	0	1	1	1	0	1	1	1	0	0	1	0	1
1	2	2	2	2	2	2	4	4	4	1	1	0	0	1	1	1	1	0	0	1	1	0	0	1	1	0	0	0	0	1
1	2	2	2	2	2	2	4	4	4	1	1	0	0	1	1	1	1	0	1	1	1	0	0	1	1	0	1	1	0	1
1	2	2	2	2	2	2	4	4	4	1	1	1	0	0	1	1	1	0	1	1	1	0	1	1	1	0	0	0	0	1
1	2	2	2	2	2	2	4	4	4	1	1	0	0	0	1	1	1	0	1	1	1	0	0	1	1	0	0	0	0	1
1	2	2	2	2	2	2	4	4	4	1	1	0	0	1	1	1	1	0	1	1	1	0	0	1	1	0	0	0	0	1
1	2	2	2	2	2	2	4	4	4	1	1	0	0	0	1	1	1	0	1	1	1	0	0	1	1	1	0	1	0	1
1	2	2	2	2	2	2	4	4	4	1	0	0	0	1	1	1	1	0	1	1	1	0	0	1	1	0	0	1	0	1
1	2	2	2	2	2	2	4	4	4	1	1	0	0	1	1	1	1	0	1	1	0	1	0	1	1	0	0	1	0	1
1	2	2	2	2	2	2	4	4	4	1	1	0	0	1	1	0	0	0	1	1	1	0	0	1	1	0	0	1	0	1
1	2	2	2	2	2	2	4	4	4	1	1	0	0	1	1	1	1	0	0	1	1	0	0	1	1	0	0	0	0	1
1	2	2	2	2	2	2	4	4	4	1	1	0	0	0	1	1	1	0	1	1	1	0	0	1	1	1	0	1	0	1
1	2	2	2	2	2	2	4	4	4	1	1	0	0	1	1	1	1	0	1	1	1	0	0	1	1	0	0	1	0	1
1	2	2	2	2	2	2	4	4	4	1	1	1	1	1	1	1	1	0	1	1	0	0	1	1	1	0	0	1	0	1
1	2	2	2	2	2	2	4	4	4	1	1	0	0	1	1	1	1	0	1	1	1	0	0	1	1	0	0	1	0	1
1	2	2	2	2	2	2	4	4	4	1	1	0	0	1	1	1	1	0	1	1	1	0	1	1	1	0	0	1	0	1
1	2	2	2	2	2	2	4	4	4	1	1	0	0	0	1	1	1	0	1	1	1	0	0	1	1	0	1	1	0	1
1	2	2	2	2	2	2	4	4	4	1	1	0	0	1	1	1	1	0	0	1	1	0	1	1	0	0	0	1	0	1
1	2	2	2	2	2	2	4	4	4	1	1	0	0	1	1	1	1	0	1	1	1	0	0	1	1	0	0	0	0	1
1	1	2	2	2	2	2	4	4	4	1	1	1	1	0	1	1	1	1	1	1	1	0	0	1	1	0	0	0	1	1
1	1	2	2	2	2	2	4	4	4	1	1	0	0	0	1	1	0	0	1	1	0	0	1	1	1	0	0	0	0	1
1	1	2	2	2	2	2	4	4	4	1	1	0	0	0	1	1	1	0	1	1	1	0	0	1	1	0	0	0	0	1
1	1	2	2	2	2	2	4	4	4	1	1	1	1	1	1	1	1	0	1	1	1	0	0	1	1	0	1	1	0	1
1	1	2	2	2	2	2	4	4	4	1	1	0	0	1	1	1	1	0	0	1	0	1	0	1	1	0	0	0	0	1
1	1	2	2	2	2	2	4	4	4	1	1	0	0	1	1	1	1	0	1	1	1	0	0	1	1	0	0	0	0	1
1	1	2	2	2	2	2	4	4	4	1	1	1	1	1	1	1	1	0	0	1	1	0	1	0	1	0	0	1	0	1
1	1	2	2	2	2	2	4	4	4	1	1	0	0	1	1	1	1	0	1	1	1	0	0	1	1	0	1	0	0	1
1	1	2	2	2	2	2	4	4	4	1	1	1	1	1	1	1	1	0	1	1	0	0	0	1	1	0	0	0	0	1
1	1	2	2	2	2	2	4	4	4	1	0	0	0	1	1	1	1	0	1	1	1	0	0	1	0	1	0	0	0	1
2	2	2	2	2	2	2	4	4	4	1	1	0	0	0	1	1	1	0	1	1	1	0	0	1	1	0	1	1	0	1
2	2	2	2	2	2	2	4	4	4	1	1	0	1	1	1	1	1	0	0	1	1	0	1	1	1	0	0	0	0	1
2	2	2	2	2	2	2	4	4	4	1	1	0	0	1	1	1	1	0	1	1	0	0	0	1	1	0	0	0	0	1
2	2	2	2	2	2	2	4	4	4	1	1	0	0	1	1	1	1	0	1	0	1	0	1	1	1	0	0	1	0	1
2	2	2	2	2	2	2	4	4	4	1	1	0	0	1	1	1	1	0	1	1	0	0	1	0	1	0	0	0	0	1
2	2	2	2	2	2	2	4	4	4	1	1	0	0	1	1	1	1	0	1	1	1	0	0	1	1	0	0	0	0	1
2	2	2	2	2	2	2	4	4	4	1	1	0	0	0	1	1	1	0	1	1	1	0	1	1	0	0	0	1	0	1
2	2	2	2	2	2	2	4	4	4	1	1	0	0	0	1	1	1	0	1	0	1	0	0	1	1	0	0	0	0	1
2	2	2	2	2	2	2	4	4	4	0	1	0	0	1	1	1	1	0	1	1	0	0	1	1	1	0	1	0	0	1
2	2	2	2	2	2	2	4	4	4	1	1	0	0	1	1	1	1	0	1	1	1	0	0	1	1	0	0	0	0	1
2	2	2	2	2	2	2	4	4	4	1	1	1	1	1	1	1	1	0	1	0	0	0	0	1	1	0	0	0	0	1
2	2	2	2	2	2	2	4	4	4	1	1	0	0	1	1	0	1	0	1	1	1	0	0	0	0	0	0	1	0	1
2	2	2	2	2	2	2	4	4	4	1	1	0	0	0	1	1	1	0	0	0	0	1	0	1	1	0	0	1	0	1
2	2	2	2	2	2	2	4	4	4	1	1	0	1	0	1	1	1	1	1	1	1	0	1	1	0	1	0	0	0	1
2	2	2	2	2	2	2	4	4	4	1	1	0	0	0	1	1	1	0	1	1	1	0	1	1	0	0	0	0	1	1
2	2	2	2	2	2	2	4	4	4	1	1	0	0	1	1	1	1	0	1	1	0	1	0	1	1	0	0	1	0	1
2	2	2	2	2	2	2	4	4	4	1	0	0	0	0	1	1	0	0	1	1	1	1	0	1	1	0	0	0	0	1
2	2	2	2	2	2	2	4	4	4	1	1	1	0	0	1	1	1	0	1	0	0	0	0	1	1	0	0	1	0	1
2	2	2	2	2	2	2	4	4	4	1	1	0	0	1	1	1	1	0	1	1	0	0	1	1	1	1	0	1	1	1
2	2	2	2	2	2	2	4	4	4	1	1	0	0	0	1	1	1	0	1	1	1	0	0	1	1	0	0	1	1	1
2	2	2	2	2	2	2	4	4	4	1	1	0	0	0	1	1	1	0	1	1	1	0	1	1	1	0	0	1	0	1
2	2	2	2	2	2	2	4	4	4	1	1	1	1	1	1	1	1	0	1	0	0	0	0	1	1	1	0	0	0	1
2	2	2	2	2	2	2	4	4	4	1	1	0	0	1	1	1	1	0	1	1	1	0	0	1	1	0	0	0	0	1
2	2	2	2	2	2	2	4	4	4	1	1	1	1	1	1	1	1	0	0	1	1	0	1	1	1	0	0	0	0	1
2	2	2	2	2	2	2	4	4	4	1	1	0	0	0	1	1	1	0	1	1	0	0	0	1	1	0	0	0	0	1
2	2	2	2	2	2	2	4	4	4	1	1	0	0	0	1	1	1	0	1	1	1	0	0	1	1	0	0	0	0	1
2	2	2	2	2	2	2	4	4	4	1	1	0	0	0	1	1	1	0	1	1	0	0	0	1	1	0	0	0	1	1
2	2	2	2	2	2	2	4	4	4	1	1	1	1	1	1	1	1	0	0	1	1	0	1	1	1	0	0	0	0	1
2	2	2	2	2	2	2	4	4	4	1	1	0	0	1	1	1	1	0	1	1	0	0	0	1	1	0	0	0	0	1
2	2	2	2	2	2	2	4	4	4	1	1	0	0	1	1	1	1	0	1	1	1	0	0	1	1	1	0	0	0	1
2	2	2	2	2	2	2	4	4	4	1	1	1	1	0	0	1	0	0	1	1	1	0	0	1	1	0	1	0	0	1
2	2	2	2	2	2	2	4	4	4	1	1	1	1	1	1	1	1	0	1	1	1	0	1	1	1	0	1	0	0	1
2	2	2	2	2	2	2	4	4	4	1	1	0	0	1	1	1	1	0	1	0	0	1	0	1	1	0	0	0	0	1
2	2	2	2	2	2	2	4	4	4	1	1	1	1	1	1	1	1	0	1	1	1	1	0	1	1	0	0	1	0	1
2	2	2	2	2	2	2	4	4	4	1	1	0	0	0	1	1	1	0	1	1	1	0	0	1	1	0	0	0	0	1
2	2	2	2	2	2	2	4	4	4	1	1	0	0	0	1	1	1	0	1	0	1	0	0	1	1	0	0	0	0	1
2	1	2	2	2	2	2	4	4	4	1	0	0	0	0	1	1	1	0	1	1	1	0	0	1	1	0	0	0	0	1
2	1	2	2	2	2	2	4	4	4	1	1	1	0	1	1	1	1	0	1	1	0	0	1	1	1	0	0	0	0	1
2	1	2	2	2	2	2	4	4	4	1	1	0	0	1	1	1	1	0	1	1	1	0	0	1	1	1	0	0	0	1
2	1	2	2	2	2	2	4	4	4	1	1	0	1	1	1	1	1	0	1	0	1	0	0	1	0	1	0	0	0	1
2	1	2	2	2	2	2	4	4	4	1	1	0	0	1	1	1	1	0	1	1	1	0	0	1	1	0	0	0	0	1
2	1	2	2	2	2	2	4	4	4	1	0	0	0	0	1	1	1	0	1	1	0	0	0	1	1	0	0	0	0	1
2	1	2	2	2	2	2	4	4	4	1	1	1	0	1	1	1	1	1	1	1	1	0	1	1	1	1	0	0	0	1
2	1	2	2	2	2	2	4	4	4	1	1	1	1	1	1	1	0	0	1	0	1	0	0	1	1	0	0	0	0	1
2	1	2	2	2	2	2	4	4	4	1	1	0	0	0	1	1	1	0	1	1	0	1	1	1	1	0	1	1	0	1
2	1	2	2	2	2	2	4	4	4	1	1	0	0	1	1	1	1	0	1	1	1	0	0	1	1	0	0	0	0	1
2	1	2	2	2	2	2	4	4	4	0	1	0	0	1	1	1	1	0	1	1	1	0	0	1	1	0	0	0	0	1
1	2	3	2	2	2	2	4	4	4	1	1	1	1	1	1	1	1	0	1	1	0	0	0	0	1	0	0	1	0	1
1	2	3	2	2	2	2	4	4	4	1	1	0	0	0	1	1	1	0	1	1	0	0	0	1	1	0	0	1	0	1
1	2	3	2	3	3	3	5	5	5	1	1	0	0	0	1	1	1	0	1	1	1	0	0	1	1	1	0	0	0	1
1	2	3	3	2	2	2	4	4	3	1	0	0	0	1	1	1	1	0	1	0	0	0	0	1	1	0	0	1	0	1
1	2	3	2	3	3	3	5	5	5	1	1	0	0	1	1	1	1	0	0	0	0	0	0	1	1	0	0	0	0	1
1	2	3	2	3	3	3	5	5	5	1	1	1	1	1	1	1	1	0	0	1	0	0	0	1	1	0	0	0	0	1
1	2	3	2	3	3	3	5	5	5	1	1	1	1	1	1	1	1	0	1	1	0	0	0	1	1	0	0	0	0	1
1	2	3	2	3	3	3	5	5	5	1	1	1	0	1	1	1	1	0	1	1	1	1	0	1	1	0	0	0	0	1
1	2	3	2	3	3	3	5	5	5	1	1	0	0	1	1	1	1	0	1	1	0	0	0	1	1	0	0	0	0	1
1	2	3	2	3	3	3	5	5	5	1	0	0	0	0	1	1	1	0	1	0	0	0	0	1	1	1	1	0	0	1
1	2	3	2	3	3	3	5	5	5	1	1	1	1	1	1	1	1	0	1	1	1	0	0	1	1	0	0	0	0	1
1	2	3	2	3	3	3	5	5	5	1	1	0	1	1	1	0	0	0	1	0	0	0	1	1	1	0	1	0	0	1
1	2	3	2	3	3	3	5	5	5	1	1	0	0	0	1	1	1	1	1	1	1	0	0	1	1	0	0	1	0	1
1	2	3	2	3	3	3	5	5	5	1	1	0	0	1	1	1	1	0	1	1	1	0	0	1	1	0	0	0	0	1
1	2	3	2	3	3	3	5	5	5	1	1	1	1	1	1	1	1	0	1	1	0	0	0	1	1	0	0	1	0	1
1	2	3	2	3	3	3	5	5	5	1	1	0	0	1	1	1	1	0	1	0	0	1	1	1	1	0	0	1	0	1
1	2	3	2	3	3	3	5	5	5	1	1	0	0	0	1	1	1	1	1	0	0	0	1	1	1	0	0	0	1	1
1	2	3	2	3	3	3	5	5	5	1	1	0	0	0	1	1	1	0	1	0	0	0	1	1	1	0	0	1	0	1
1	2	3	2	3	3	3	5	5	5	1	1	1	1	1	1	1	1	0	1	0	1	0	0	1	0	1	0	1	0	1
1	2	3	2	3	3	3	5	5	5	1	1	0	0	0	1	0	1	0	1	1	0	0	0	1	1	0	0	0	0	1
1	2	3	3	2	2	2	4	4	4	1	1	0	0	1	1	1	1	0	1	1	1	0	0	1	1	0	0	0	0	1
1	2	3	3	2	2	2	4	4	3	1	1	0	0	1	1	1	0	0	1	1	0	0	0	1	1	0	0	0	0	1
1	2	3	3	2	2	2	4	4	3	1	1	1	0	1	1	1	1	0	1	1	0	1	0	1	1	1	0	0	0	1
1	2	3	3	2	2	2	4	4	3	1	1	1	1	1	1	1	1	0	1	1	1	0	0	1	1	0	0	0	0	1
1	2	3	3	2	2	2	4	3	3	1	1	0	0	1	1	1	1	0	1	0	0	0	0	1	1	0	0	0	0	1
1	2	3	3	2	2	2	4	3	4	1	1	0	0	1	1	1	1	0	1	1	0	0	0	1	1	0	0	1	0	1
1	2	3	3	2	2	2	4	4	4	1	1	1	0	0	1	1	1	0	1	1	1	0	0	1	1	0	0	0	0	1
1	2	3	3	2	2	2	4	4	3	1	0	0	0	1	1	1	1	0	1	1	0	0	0	1	1	0	1	0	0	1
1	2	3	3	2	2	2	4	4	3	1	1	1	0	0	1	1	1	0	1	1	0	0	1	1	1	0	1	1	0	1
1	1	3	3	2	2	2	4	4	3	1	1	0	0	0	1	1	1	0	1	1	1	1	0	1	1	0	0	0	0	1
1	1	3	3	2	2	2	4	4	4	1	1	0	0	1	1	1	1	0	1	1	0	0	0	1	1	0	0	0	0	1
1	1	3	3	2	2	2	4	4	4	1	0	1	1	1	1	1	1	0	1	1	1	0	0	1	1	0	0	0	0	1
1	1	3	2	3	3	3	4	4	4	1	0	0	0	1	1	1	1	0	1	0	0	0	0	1	1	1	0	1	0	1
2	2	3	2	2	2	2	4	4	4	1	1	0	0	1	1	1	1	0	1	1	0	0	0	1	1	0	0	1	0	1
2	2	3	2	2	2	2	4	4	4	1	1	0	0	0	1	1	1	0	1	1	0	0	0	1	1	0	0	1	0	1
2	2	3	2	2	2	2	4	4	4	1	1	0	0	1	1	0	1	0	1	1	1	0	0	1	1	0	0	0	1	1
2	2	3	2	2	2	2	4	4	4	1	1	0	0	1	1	1	1	0	1	0	0	0	0	1	1	0	0	1	0	1
2	2	3	2	2	2	2	4	4	4	1	1	0	0	0	1	1	1	0	0	1	1	0	1	0	1	0	0	0	0	1
2	2	3	2	2	2	2	4	4	4	1	1	1	0	1	1	1	1	0	0	1	0	0	0	1	1	0	0	0	0	1
2	2	3	2	2	2	2	4	4	4	1	1	0	1	1	1	1	1	0	1	1	0	0	0	1	1	0	0	0	0	1
2	2	3	2	2	2	2	4	4	4	1	1	0	0	1	1	1	1	0	1	0	0	0	1	1	0	0	0	1	0	1
2	2	3	2	2	2	2	4	4	4	1	0	0	1	1	1	1	1	0	1	1	1	0	1	1	1	0	0	0	0	1
2	2	3	2	2	2	2	4	4	4	1	1	0	0	0	1	1	1	0	1	0	1	0	0	1	1	1	0	1	1	1
2	2	3	2	2	2	2	4	4	4	1	1	0	0	0	1	1	1	0	1	1	1	0	0	1	1	1	0	0	0	1
2	2	3	2	2	2	2	4	4	4	1	1	1	0	1	1	0	1	0	1	1	0	0	0	1	1	0	0	1	0	1
2	2	3	2	2	2	2	4	4	4	1	1	1	1	1	1	1	1	0	1	0	0	0	0	1	1	0	0	1	0	1
2	2	3	2	2	2	2	4	4	4	1	1	0	0	1	1	1	1	0	1	1	0	0	0	1	1	0	1	0	0	1
2	2	3	2	2	2	2	4	4	4	1	0	0	0	0	1	1	1	0	0	0	0	0	1	1	1	0	0	0	0	1
2	2	3	2	2	2	2	4	4	4	1	1	0	0	1	1	1	1	0	1	1	0	0	0	1	1	0	0	0	0	1
2	2	3	2	2	2	2	4	4	4	1	1	0	0	1	1	1	0	0	1	1	0	0	0	1	0	0	1	0	0	1
2	2	3	3	3	3	3	4	4	4	1	0	0	0	1	1	1	1	0	1	1	0	0	0	1	1	0	0	0	0	1
2	2	3	3	3	3	3	4	4	4	1	1	0	0	0	1	1	1	1	1	1	0	0	0	1	1	0	0	0	0	1
2	2	3	3	3	3	3	4	4	4	1	1	0	0	1	1	1	1	0	1	0	1	0	1	1	1	0	0	0	0	1
2	2	3	3	3	3	3	4	4	4	1	1	1	0	1	1	1	1	0	0	0	1	0	0	1	1	0	0	1	0	1
2	2	3	3	3	3	3	4	4	4	1	1	0	0	0	0	1	1	0	1	0	1	0	1	1	1	0	1	0	0	1
2	2	3	3	3	3	3	4	4	4	1	1	0	0	1	1	1	1	0	1	1	0	0	1	0	1	0	0	0	0	1
2	2	3	3	3	3	3	4	4	4	1	1	0	0	1	1	1	1	0	1	1	1	0	0	1	1	0	0	0	0	1
2	2	3	3	3	3	3	4	4	4	1	1	0	1	1	1	0	1	0	1	0	0	0	0	1	1	1	0	1	0	1
2	2	3	3	3	3	3	4	4	4	1	1	0	0	1	1	1	1	0	1	1	1	0	0	1	1	0	0	1	0	1
2	2	3	3	3	3	3	4	4	4	1	1	0	0	1	1	1	1	0	1	1	0	0	0	1	1	0	0	0	1	1
2	2	3	3	3	3	3	4	4	4	1	1	0	0	1	1	1	1	0	1	0	0	0	1	1	1	0	0	1	0	1
2	2	3	3	3	3	3	4	4	4	1	1	0	0	0	1	1	1	0	1	1	0	0	1	1	1	0	0	0	0	1
2	2	3	3	3	3	3	4	4	4	1	0	0	0	1	0	1	1	0	1	1	1	1	0	0	1	0	0	1	0	1
2	1	3	3	3	3	3	4	4	4	1	1	0	0	1	1	1	1	0	1	1	0	0	1	1	0	1	0	1	0	1
2	1	3	3	3	3	3	4	4	4	1	1	0	0	1	1	1	1	0	0	1	0	0	0	1	1	0	0	0	0	1
2	1	3	3	3	3	3	4	4	4	1	1	0	0	1	1	1	1	0	1	0	0	1	0	1	1	0	0	0	0	1
2	1	3	3	3	3	3	4	4	4	1	1	1	1	1	1	1	1	0	1	1	0	0	0	1	1	0	0	0	0	1
2	1	3	3	3	3	3	4	4	4	1	1	0	0	0	1	1	0	0	1	0	0	0	0	1	1	0	0	0	0	1
2	1	3	3	3	3	3	4	4	4	1	1	0	0	0	1	1	1	0	1	1	1	0	1	1	1	0	0	0	0	1
2	2	3	3	3	3	3	4	4	4	1	1	0	1	1	1	1	1	0	1	1	1	0	0	1	1	1	0	0	0	1
2	1	3	3	3	3	3	4	4	4	1	1	0	0	1	1	1	1	0	0	0	0	0	0	1	1	0	0	0	0	1
2	1	3	3	3	3	3	4	4	4	1	1	0	0	1	1	1	0	0	1	0	0	0	0	1	0	1	0	0	0	1
2	1	3	3	3	3	3	4	4	4	1	1	0	0	1	1	1	1	0	1	1	0	0	0	1	1	0	0	0	0	1
2	1	3	3	3	3	3	4	4	4	0	1	0	0	1	1	1	1	1	1	1	1	0	0	1	1	0	0	1	0	1
2	1	3	3	3	3	3	4	4	4	1	1	0	0	1	1	1	1	0	1	1	0	0	1	1	1	0	0	0	0	1
2	1	3	3	3	3	3	4	4	4	1	0	0	0	1	1	1	1	0	1	0	0	0	0	1	1	0	0	0	0	1
2	1	3	3	3	3	3	4	4	4	1	1	0	1	0	0	1	1	0	1	1	1	0	0	1	1	0	0	1	0	1
1	1	3	3	3	3	3	4	4	4	1	1	0	0	1	1	0	1	0	1	1	0	0	0	1	1	0	0	0	0	1
1	1	3	3	3	3	3	4	4	4	1	1	0	0	1	1	1	1	0	1	0	1	0	0	1	1	0	0	0	0	1
1	1	3	3	3	3	3	4	4	4	1	1	1	0	1	1	1	1	0	1	1	0	0	1	1	1	0	0	1	0	1
1	1	3	3	3	3	3	4	4	4	1	1	1	1	0	1	1	1	0	1	0	0	0	0	1	1	0	0	1	0	1
1	1	3	3	3	3	3	4	4	4	1	1	0	0	1	1	1	1	0	1	1	0	0	0	1	1	1	0	0	0	1

## Sheet: Sheet2
Gender	Age	City	Q1	Q2	Q3	Q4	Q5	Q6	Q7	Q8a	Q8b	Q8c	Q8d	Q8e	Q9a	Q9b	Q9c	Q9d	Q10a	Q10b	Q10c	Q10d	Q10e	Q10f	Q11a	Q11b	Q11c	Q11d	Q11e	Q12
1	1	1	2	2	2	2	4	5	4	1	1	0	0	1	1	1	1	0	1	1	0	0	1	1	1	1	1	1	0	1
1	1	1	2	2	2	2	4	4	5	1	1	1	1	1	1	1	0	0	0	1	0	0	0	1	0	1	0	1	0	1
2	2	1	3	3	2	2	4	4	5	1	1	1	1	1	1	1	1	1	1	1	1	1	1	0	1	0	0	1	0	1
2	1	1	2	3	2	2	4	4	3	1	1	1	1	1	1	1	1	1	1	1	1	1	1	1	1	0	0	1	0	1
2	2	1	3	3	2	3	5	4	5	1	0	0	0	1	1	0	1	0	1	0	0	0	0	1	1	0	0	0	1	1
2	1	1	3	3	2	3	5	5	4	1	1	0	0	0	1	1	1	0	1	1	1	1	1	1	0	1	0	0	0	1
2	2	1	3	3	3	3	5	4	3	1	1	0	0	0	1	1	0	0	1	1	0	0	0	1	1	0	1	0	0	1
1	1	1	2	3	2	2	5	4	3	1	1	1	1	1	1	1	1	0	1	1	1	0	0	1	0	0	1	0	0	1
2	2	1	2	2	2	2	4	4	3	1	1	0	0	0	1	1	0	0	0	0	0	0	0	1	1	0	0	1	0	1
2	2	1	2	4	2	2	4	4	4	1	1	0	0	0	1	1	1	0	1	1	1	0	0	1	1	0	0	1	0	1
2	2	1	3	4	3	3	4	4	4	1	1	0	1	1	1	1	1	0	1	1	0	1	0	1	1	0	1	0	0	1
2	1	1	3	4	2	3	4	4	3	1	1	0	0	1	1	0	1	0	1	0	1	1	1	1	1	0	0	1	0	1
1	2	1	2	2	2	2	5	4	5	1	1	1	0	0	1	1	1	0	1	0	0	1	0	1	1	0	0	1	0	1
1	2	1	2	2	2	3	4	3	4	1	1	0	0	1	1	1	1	0	0	0	0	1	0	1	1	0	1	0	0	1
1	2	1	2	2	2	2	4	4	4	1	1	1	1	0	1	1	1	0	1	1	0	0	0	1	0	0	0	1	1	1
1	2	1	3	3	3	2	5	4	4	1	1	0	0	0	1	1	1	0	1	1	0	0	0	1	1	0	0	1	0	1
1	2	1	2	3	3	3	4	4	4	1	1	0	0	1	1	1	1	0	1	0	0	0	1	1	1	0	0	0	0	1
1	2	1	2	2	2	3	4	3	4	0	1	0	0	1	1	1	1	0	1	1	0	0	0	1	1	0	0	1	0	1
1	2	1	2	2	2	2	4	4	4	1	0	0	0	0	1	0	0	0	1	1	0	1	0	0	0	1	0	1	0	1
1	2	1	3	3	3	2	5	4	4	1	1	0	0	1	1	1	1	0	1	1	1	0	1	1	1	0	1	0	0	1
1	2	1	2	3	3	3	4	4	4	1	1	0	0	1	1	1	1	0	1	1	1	0	0	1	0	1	0	1	0	1
1	2	1	2	2	2	3	4	3	4	1	1	1	1	1	1	1	1	0	1	0	0	0	1	1	1	1	0	1	0	1
1	2	1	2	2	2	2	4	4	4	1	1	1	1	1	1	1	1	0	1	1	1	0	0	1	1	0	0	1	0	1
1	2	1	3	3	3	2	5	4	4	1	1	0	0	1	1	1	1	0	1	1	1	0	0	1	1	0	0	1	0	1
1	2	1	2	3	3	3	4	4	4	1	1	0	0	1	1	1	1	0	0	1	1	1	0	1	1	0	0	0	0	1
1	2	1	2	2	2	3	4	3	4	1	1	0	0	1	1	1	1	0	1	0	1	0	1	1	1	0	0	0	0	1
1	2	1	2	2	2	2	4	4	4	1	1	0	0	1	1	1	1	0	1	1	0	0	1	1	1	0	0	0	0	1
1	2	1	3	3	3	2	5	4	4	1	1	0	0	1	1	1	1	0	1	1	1	0	0	1	1	0	1	1	0	1
1	2	1	2	3	3	3	4	4	4	1	1	0	1	1	1	0	1	0	1	1	1	1	1	0	1	0	0	1	0	1
1	2	1	2	2	2	3	4	3	4	1	1	0	0	1	1	1	1	0	1	1	0	0	0	1	1	0	0	0	0	1
1	2	1	2	2	2	2	4	4	4	1	1	0	0	1	1	1	1	0	1	1	0	1	1	1	1	0	0	1	0	1
1	2	1	3	3	3	2	5	4	4	1	1	0	0	1	1	1	1	0	1	1	1	1	0	1	1	0	0	0	0	1
1	2	1	2	3	3	3	4	4	4	1	1	1	1	1	1	0	0	0	1	1	1	0	1	1	1	0	1	1	0	1
1	2	1	2	2	2	3	4	3	4	1	1	0	0	1	1	1	1	0	1	1	1	0	1	1	0	1	1	0	0	1
1	2	1	2	2	2	2	4	4	4	0	1	0	0	1	1	1	1	0	1	1	1	0	0	1	0	0	0	1	0	1
1	2	1	3	3	3	2	5	4	4	1	1	0	0	1	1	1	1	0	1	1	1	0	1	1	0	0	1	1	0	1
1	2	1	2	3	3	3	4	4	4	1	1	0	0	1	1	1	1	0	1	1	1	0	0	1	1	0	0	1	0	1
1	2	1	2	2	2	3	4	3	4	1	1	0	0	1	1	0	1	0	1	1	1	0	0	1	1	0	0	0	0	1
1	2	1	2	2	2	2	4	4	4	1	1	0	0	1	1	1	1	0	1	0	1	0	0	1	1	0	0	0	1	1
1	2	1	3	3	3	2	5	4	4	1	1	0	0	1	1	1	1	0	1	0	1	0	0	1	1	0	0	0	0	1
1	2	1	2	2	2	2	4	4	4	1	1	1	0	1	1	1	1	0	0	1	0	1	0	1	1	0	0	1	0	1
1	2	1	2	2	2	2	4	4	4	1	1	0	0	1	1	1	1	0	1	1	0	0	1	1	1	0	0	1	0	1
1	2	1	2	2	2	2	4	4	4	1	1	0	0	1	1	1	1	0	1	1	1	0	0	1	1	0	0	0	0	1
1	2	1	2	2	2	2	4	4	4	1	1	0	0	1	1	1	1	0	1	1	0	0	0	1	1	1	0	0	0	1
1	2	1	2	2	2	2	4	4	4	1	1	0	0	0	1	1	1	0	1	1	1	0	0	1	1	0	0	0	0	1
1	2	1	2	2	2	2	4	4	4	1	1	0	0	1	1	1	1	0	1	1	1	0	0	1	1	0	0	0	0	1
1	2	1	2	2	2	2	4	4	4	1	0	0	0	0	1	1	1	0	1	1	1	0	0	1	1	0	0	1	0	1
1	2	1	2	2	2	2	4	4	4	1	1	0	0	1	1	1	1	0	1	1	1	0	0	1	1	0	1	1	0	1
1	2	1	2	2	2	2	4	4	4	1	1	0	0	0	1	0	1	0	0	1	1	0	1	1	1	0	0	0	0	1
1	2	1	2	2	2	2	4	4	4	1	1	1	1	1	1	1	0	0	1	1	1	1	1	1	1	0	0	0	0	1
1	2	1	2	2	2	2	4	4	4	1	1	0	0	0	1	0	1	0	1	0	0	0	0	1	1	0	0	1	0	1
1	2	1	2	2	2	2	4	4	4	1	1	0	0	1	1	1	1	0	1	1	1	0	0	1	1	0	0	1	0	1
1	2	1	2	2	2	2	4	4	4	0	1	0	0	1	1	1	1	0	1	1	1	0	1	0	0	0	0	1	0	1
1	2	1	2	2	2	2	4	4	4	1	1	1	1	1	1	1	1	0	1	0	0	1	0	1	1	0	1	1	0	1
1	2	1	2	2	2	2	4	4	4	1	1	0	0	1	1	1	1	0	1	1	0	0	0	1	1	1	1	0	0	1
1	2	1	2	2	2	2	4	4	4	1	1	1	1	1	1	1	1	0	1	0	0	0	0	1	1	0	0	0	0	1
1	2	1	2	2	2	2	4	4	4	1	1	0	0	1	1	1	1	0	1	1	0	0	0	1	1	0	0	0	0	1
1	1	1	2	2	2	2	4	4	4	1	1	0	0	1	1	1	1	0	1	1	1	0	1	1	1	0	0	1	0	1
1	1	1	2	2	2	2	4	4	4	1	1	0	1	1	1	1	1	0	1	1	1	0	0	1	1	0	0	1	0	1
1	1	1	2	2	2	2	4	4	4	1	1	0	0	1	1	1	1	1	1	0	1	0	0	1	1	0	0	1	1	1
1	1	1	2	2	2	2	4	4	4	1	1	0	0	1	1	1	1	0	1	1	0	1	0	1	1	0	0	1	0	1
1	1	1	2	2	2	2	4	4	4	1	1	0	0	1	1	1	1	0	1	1	1	0	0	0	1	0	0	0	0	1
1	1	1	2	2	2	2	4	4	4	1	1	0	0	1	1	1	1	0	1	1	1	0	0	1	1	0	0	0	1	1
1	1	1	2	2	2	2	4	4	4	1	1	0	0	1	1	1	1	0	1	0	1	0	0	1	1	0	0	0	0	1
1	1	1	2	2	2	2	4	4	4	1	0	0	0	1	1	1	1	0	1	1	1	0	0	1	1	0	0	0	0	1
1	1	1	2	2	2	2	4	4	4	1	1	0	0	1	1	1	1	0	1	0	0	0	0	1	1	0	0	0	0	1
1	1	1	2	2	2	2	4	4	4	1	1	0	0	1	1	0	1	0	0	1	1	0	1	1	1	0	0	0	0	1
1	1	1	2	2	2	2	4	4	4	1	1	1	1	0	1	1	1	0	1	1	0	0	0	1	0	0	0	1	0	1
1	1	1	2	2	2	2	4	4	4	1	1	0	0	1	1	1	1	0	1	1	0	1	1	1	0	1	0	1	0	1
2	2	1	2	2	2	2	4	4	4	1	1	1	1	1	1	1	1	0	1	1	0	0	0	1	1	0	0	0	0	1
2	2	1	2	2	2	2	4	4	4	1	1	0	0	0	1	1	1	0	1	0	0	0	0	1	1	0	1	0	0	1
2	2	1	2	2	2	2	4	4	4	1	1	0	0	0	1	1	1	0	0	1	0	0	0	1	1	0	0	0	0	1
2	2	1	2	2	2	2	4	4	4	1	1	0	0	1	1	1	1	1	1	1	0	0	0	1	1	0	0	0	0	1
2	2	1	2	2	2	2	4	4	4	1	1	0	0	0	1	1	1	0	1	1	0	0	1	1	0	0	0	1	0	1
2	2	1	2	2	2	2	4	4	4	1	1	0	0	1	1	1	1	0	1	1	0	0	0	1	1	0	0	0	0	1
2	2	1	2	2	2	2	4	4	4	1	1	0	0	1	1	1	1	1	1	0	0	0	0	1	1	0	0	0	0	1
2	2	1	2	2	2	2	4	4	4	1	1	0	0	1	1	1	1	0	1	1	1	1	1	1	1	0	0	0	0	1
2	2	1	2	2	2	2	4	4	4	1	1	1	1	1	1	1	1	0	1	0	0	0	1	1	1	0	0	0	0	1
2	2	1	2	2	2	2	4	4	4	1	1	0	0	1	1	1	1	0	1	1	1	0	0	1	1	0	0	0	0	1
2	2	1	2	2	2	2	4	4	4	1	1	0	1	1	1	1	1	0	1	1	1	0	0	1	1	0	0	0	1	1
2	2	1	2	2	2	2	4	4	4	1	1	0	0	1	1	1	1	0	1	1	1	1	0	1	1	0	0	0	1	1
2	2	1	2	2	2	2	4	4	4	1	1	1	0	1	1	1	1	0	1	1	1	0	0	1	1	0	0	0	0	1
2	2	1	2	2	2	2	4	4	4	1	1	0	0	1	1	1	1	0	1	1	1	0	0	1	1	0	0	0	0	1
2	2	1	2	2	2	2	4	4	4	1	1	0	0	1	1	1	1	0	1	1	1	0	0	1	1	0	0	0	0	1
2	2	1	2	2	2	2	4	4	4	1	1	0	0	0	1	1	1	1	1	1	0	0	0	1	0	0	0	1	0	1
2	2	1	2	2	2	2	4	4	4	1	1	0	0	0	1	1	1	0	1	1	0	0	0	1	1	0	1	0	0	1
2	2	1	2	2	2	2	4	4	4	1	1	0	1	1	1	1	1	0	1	1	0	0	0	1	0	0	0	1	0	1
2	2	1	2	2	2	2	4	4	4	1	1	0	0	0	1	1	1	0	1	1	0	0	0	1	1	0	0	1	0	1
2	2	1	2	2	2	2	4	4	4	1	1	0	0	1	1	1	1	1	1	1	1	0	1	1	1	0	0	0	0	1
2	2	1	2	2	2	2	4	4	4	1	1	1	1	1	1	1	1	0	1	1	1	0	0	1	1	0	0	0	0	1
2	2	1	2	2	2	2	4	4	4	1	1	0	0	0	1	1	1	0	1	1	1	1	0	1	1	0	0	0	0	1
2	2	1	2	2	2	2	4	4	4	1	1	1	1	1	1	1	1	0	1	1	1	1	1	1	1	0	0	1	0	1
2	2	1	2	2	2	2	4	4	4	1	0	0	0	1	1	1	1	0	1	0	0	0	1	1	1	0	0	0	0	1
2	2	1	2	2	2	2	4	4	4	1	1	0	0	1	1	1	1	0	1	1	1	0	0	1	1	0	0	0	0	1
2	2	1	2	2	2	2	4	4	4	1	1	0	0	1	1	1	1	0	1	1	1	1	1	1	1	0	0	1	0	1
2	2	1	2	2	2	2	4	4	4	1	1	0	0	1	1	1	1	0	1	0	1	0	0	1	1	0	0	0	0	1
2	2	1	2	2	2	2	4	4	4	1	1	1	1	1	1	1	1	0	1	1	1	1	0	1	0	0	0	1	1	1
2	2	1	2	2	2	2	4	4	4	1	1	0	0	1	1	1	1	0	0	0	1	0	0	1	1	0	0	1	0	1
2	2	1	2	2	2	2	4	4	4	1	1	1	1	1	1	1	1	0	0	1	1	0	0	1	1	0	0	0	0	1
2	2	1	2	2	2	2	4	4	4	1	1	0	0	1	1	1	1	0	1	1	1	1	1	1	1	0	0	0	0	1
2	2	1	2	2	2	2	4	4	4	1	1	0	0	0	1	1	1	0	1	0	1	0	1	1	1	0	1	0	0	1
2	2	1	2	2	2	2	4	4	4	0	0	1	1	1	1	1	1	0	1	0	1	0	0	1	1	0	0	1	0	1
2	2	1	2	2	2	2	4	4	4	1	1	0	0	1	1	1	1	0	1	1	1	0	1	1	1	0	0	1	0	1
2	2	1	2	2	2	2	4	4	4	1	1	0	0	1	1	0	1	0	1	1	1	0	0	1	1	0	0	0	0	1
2	2	1	2	2	2	2	4	4	4	1	1	0	0	1	1	1	1	0	1	1	1	0	1	1	1	0	0	0	0	1
2	2	1	2	2	2	2	4	4	4	1	1	0	0	1	1	1	1	1	1	1	1	0	0	1	0	0	1	0	1	1
2	2	1	2	2	2	2	4	4	4	1	1	0	0	1	1	0	1	0	1	1	1	0	0	1	1	0	0	1	0	1
2	2	1	2	2	2	2	4	4	4	1	1	0	0	1	1	1	1	0	0	1	1	0	0	1	1	0	0	0	1	1
2	2	1	2	2	2	2	4	4	4	1	1	0	0	1	1	1	1	0	1	1	0	0	0	1	1	0	1	0	0	1
2	2	1	2	2	2	2	4	4	4	1	1	1	1	1	1	1	1	0	0	1	1	0	0	1	1	0	0	1	0	1
2	2	1	2	2	2	2	4	4	4	1	1	0	0	1	1	1	1	0	1	1	1	0	0	1	1	1	0	1	0	1
2	2	1	2	2	2	2	4	4	4	1	1	0	0	1	1	1	1	0	1	1	1	1	0	1	1	0	0	1	0	1
2	2	1	2	2	2	2	4	4	4	1	1	1	0	1	1	1	1	0	1	1	0	0	1	1	1	0	0	0	0	1
2	2	1	2	2	2	2	4	4	4	1	0	0	0	1	1	1	1	0	1	1	1	0	1	1	1	0	0	1	0	1
2	2	1	2	2	2	2	4	4	4	1	1	1	0	1	1	1	1	0	1	0	1	0	1	1	1	0	0	0	0	1
2	2	1	2	2	2	2	4	4	4	1	1	0	0	1	1	0	1	0	1	0	1	1	1	1	1	0	0	0	0	1
2	2	1	2	2	2	2	4	4	4	1	1	0	0	0	1	1	1	0	0	0	1	0	0	1	1	0	0	0	0	1
2	2	1	2	2	2	2	4	4	4	1	1	0	0	1	1	1	1	0	1	1	1	0	0	1	1	0	1	0	0	1
2	2	1	2	2	2	2	4	4	4	1	1	0	0	1	1	1	1	0	1	1	1	0	0	1	1	0	0	1	0	1
2	2	1	2	2	2	2	4	4	4	1	1	1	0	0	1	1	1	0	1	0	1	0	0	1	1	0	0	1	0	1
2	2	1	2	2	2	2	4	4	4	1	1	0	0	1	1	1	0	0	0	1	1	0	1	1	0	0	1	0	0	1
2	2	1	2	2	2	2	4	4	4	1	1	0	0	0	1	1	1	0	1	1	0	0	1	1	1	0	0	0	0	1
2	2	1	2	2	2	2	4	4	4	1	1	1	1	1	1	1	1	0	0	1	1	0	1	1	1	0	0	0	0	1
2	2	1	2	2	2	2	4	4	4	1	1	0	0	1	1	0	1	0	1	1	1	1	1	1	1	0	0	0	0	1
2	1	1	2	2	2	2	4	4	4	1	1	0	0	1	1	1	1	0	1	1	0	0	1	1	1	0	0	1	0	1
2	1	1	2	2	2	2	4	4	4	1	1	0	0	1	1	1	1	0	1	1	1	0	0	1	1	0	0	0	1	1
2	1	1	2	2	2	2	4	4	4	1	1	0	0	1	1	1	1	0	1	1	1	1	0	1	1	0	0	0	0	1
2	1	1	2	2	2	2	4	4	4	1	1	0	0	1	1	1	0	0	1	1	1	0	0	1	1	0	0	0	0	1
2	1	1	2	2	2	2	4	4	4	1	0	1	1	1	1	0	0	1	1	1	0	0	0	1	1	0	0	0	0	1
2	1	1	2	2	2	2	4	4	4	1	1	0	0	0	1	1	1	0	1	1	1	0	0	1	1	0	0	0	0	1
2	1	1	2	2	2	2	4	4	4	1	1	0	0	1	1	1	1	0	1	1	0	0	0	1	1	0	0	1	0	1
2	1	1	2	2	2	2	4	4	4	1	1	0	0	1	1	1	1	0	1	1	1	0	0	1	1	0	0	1	0	1
2	1	1	2	2	2	2	4	4	4	1	1	0	0	1	1	1	1	0	1	0	1	0	0	1	1	0	0	0	0	1
2	1	1	2	2	2	2	4	4	4	1	1	0	0	1	1	1	1	0	1	0	1	0	1	1	1	0	0	1	0	1
2	1	1	2	2	2	2	4	4	4	1	1	1	1	0	1	1	1	0	1	1	1	0	0	1	1	0	0	0	0	1
2	1	1	2	2	2	2	4	4	4	1	1	0	0	0	1	1	1	0	1	1	1	0	0	1	1	0	0	0	0	1
2	1	1	2	2	2	2	4	4	4	0	1	0	0	1	1	1	1	0	1	1	1	0	0	1	1	0	0	0	0	1
1	1	2	3	4	3	3	5	4	4	1	1	0	0	1	1	1	1	0	1	1	1	0	1	1	1	0	0	0	0	1
1	2	2	2	2	2	2	4	4	4	1	1	0	0	1	1	1	1	0	1	1	1	1	0	1	0	0	0	1	0	1
1	2	2	2	2	2	2	4	4	4	1	1	1	1	1	1	0	1	0	1	1	1	0	0	1	1	0	0	1	0	1
1	2	2	2	2	2	2	4	4	4	1	1	0	0	1	1	1	1	1	1	1	1	0	1	1	1	0	1	0	1	1
1	2	2	2	2	2	2	4	4	4	1	1	0	0	0	1	1	1	0	1	1	1	0	0	1	1	0	0	0	0	1
1	2	2	2	2	2	2	4	4	4	1	1	0	0	1	1	1	1	0	1	1	1	0	1	1	1	0	0	1	0	1
1	2	2	2	2	2	2	4	4	4	1	1	0	0	1	1	1	1	0	1	1	1	0	0	1	0	1	0	0	0	1
1	2	2	2	2	2	2	4	4	4	1	0	1	1	1	1	1	1	0	1	1	1	0	1	1	1	0	0	1	0	1
1	2	2	2	2	2	2	4	4	4	1	1	0	0	1	1	1	1	0	1	1	1	0	1	1	1	0	0	1	0	1
1	2	2	2	2	2	2	4	4	4	1	1	0	0	1	1	1	1	0	0	1	1	0	0	1	1	0	0	0	0	1
1	2	2	2	2	2	2	4	4	4	1	1	0	0	1	1	1	1	0	1	1	1	0	0	1	1	0	1	1	0	1
1	2	2	2	2	2	2	4	4	4	1	1	1	0	0	1	1	1	0	1	1	1	0	1	1	1	0	0	0	0	1
1	2	2	2	2	2	2	4	4	4	1	1	0	0	0	1	1	1	0	1	1	1	0	0	1	1	0	0	0	0	1
1	2	2	2	2	2	2	4	4	4	1	1	0	0	1	1	1	1	0	1	1	1	0	0	1	1	0	0	0	0	1
1	2	2	2	2	2	2	4	4	4	1	1	0	0	0	1	1	1	0	1	1	1	0	0	1	1	1	0	1	0	1
1	2	2	2	2	2	2	4	4	4	1	0	0	0	1	1	1	1	0	1	1	1	0	0	1	1	0	0	1	0	1
1	2	2	2	2	2	2	4	4	4	1	1	0	0	1	1	1	1	0	1	1	0	1	0	1	1	0	0	1	0	1
1	2	2	2	2	2	2	4	4	4	1	1	0	0	1	1	0	0	0	1	1	1	0	0	1	1	0	0	1	0	1
1	2	2	2	2	2	2	4	4	4	1	1	0	0	1	1	1	1	0	0	1	1	0	0	1	1	0	0	0	0	1
1	2	2	2	2	2	2	4	4	4	1	1	0	0	0	1	1	1	0	1	1	1	0	0	1	1	1	0	1	0	1
1	2	2	2	2	2	2	4	4	4	1	1	0	0	1	1	1	1	0	1	1	1	0	0	1	1	0	0	1	0	1
1	2	2	2	2	2	2	4	4	4	1	1	1	1	1	1	1	1	0	1	1	0	0	1	1	1	0	0	1	0	1
1	2	2	2	2	2	2	4	4	4	1	1	0	0	1	1	1	1	0	1	1	1	0	0	1	1	0	0	1	0	1
1	2	2	2	2	2	2	4	4	4	1	1	0	0	1	1	1	1	0	1	1	1	0	1	1	1	0	0	1	0	1
1	2	2	2	2	2	2	4	4	4	1	1	0	0	0	1	1	1	0	1	1	1	0	0	1	1	0	1	1	0	1
1	2	2	2	2	2	2	4	4	4	1	1	0	0	1	1	1	1	0	0	1	1	0	1	1	0	0	0	1	0	1
1	2	2	2	2	2	2	4	4	4	1	1	0	0	1	1	1	1	0	1	1	1	0	0	1	1	0	0	0	0	1
1	1	2	2	2	2	2	4	4	4	1	1	1	1	0	1	1	1	1	1	1	1	0	0	1	1	0	0	0	1	1
1	1	2	2	2	2	2	4	4	4	1	1	0	0	0	1	1	0	0	1	1	0	0	1	1	1	0	0	0	0	1
1	1	2	2	2	2	2	4	4	4	1	1	0	0	0	1	1	1	0	1	1	1	0	0	1	1	0	0	0	0	1
1	1	2	2	2	2	2	4	4	4	1	1	1	1	1	1	1	1	0	1	1	1	0	0	1	1	0	1	1	0	1
1	1	2	2	2	2	2	4	4	4	1	1	0	0	1	1	1	1	0	0	1	0	1	0	1	1	0	0	0	0	1
1	1	2	2	2	2	2	4	4	4	1	1	0	0	1	1	1	1	0	1	1	1	0	0	1	1	0	0	0	0	1
1	1	2	2	2	2	2	4	4	4	1	1	1	1	1	1	1	1	0	0	1	1	0	1	0	1	0	0	1	0	1
1	1	2	2	2	2	2	4	4	4	1	1	0	0	1	1	1	1	0	1	1	1	0	0	1	1	0	1	0	0	1
1	1	2	2	2	2	2	4	4	4	1	1	1	1	1	1	1	1	0	1	1	0	0	0	1	1	0	0	0	0	1
1	1	2	2	2	2	2	4	4	4	1	0	0	0	1	1	1	1	0	1	1	1	0	0	1	0	1	0	0	0	1
2	2	2	2	2	2	2	4	4	4	1	1	0	0	0	1	1	1	0	1	1	1	0	0	1	1	0	1	1	0	1
2	2	2	2	2	2	2	4	4	4	1	1	0	1	1	1	1	1	0	0	1	1	0	1	1	1	0	0	0	0	1
2	2	2	2	2	2	2	4	4	4	1	1	0	0	1	1	1	1	0	1	1	0	0	0	1	1	0	0	0	0	1
2	2	2	2	2	2	2	4	4	4	1	1	0	0	1	1	1	1	0	1	0	1	0	1	1	1	0	0	1	0	1
2	2	2	2	2	2	2	4	4	4	1	1	0	0	1	1	1	1	0	1	1	0	0	1	0	1	0	0	0	0	1
2	2	2	2	2	2	2	4	4	4	1	1	0	0	1	1	1	1	0	1	1	1	0	0	1	1	0	0	0	0	1
2	2	2	2	2	2	2	4	4	4	1	1	0	0	0	1	1	1	0	1	1	1	0	1	1	0	0	0	1	0	1
2	2	2	2	2	2	2	4	4	4	1	1	0	0	0	1	1	1	0	1	0	1	0	0	1	1	0	0	0	0	1
2	2	2	2	2	2	2	4	4	4	0	1	0	0	1	1	1	1	0	1	1	0	0	1	1	1	0	1	0	0	1
2	2	2	2	2	2	2	4	4	4	1	1	0	0	1	1	1	1	0	1	1	1	0	0	1	1	0	0	0	0	1
2	2	2	2	2	2	2	4	4	4	1	1	1	1	1	1	1	1	0	1	0	0	0	0	1	1	0	0	0	0	1
2	2	2	2	2	2	2	4	4	4	1	1	0	0	1	1	0	1	0	1	1	1	0	0	0	0	0	0	1	0	1
2	2	2	2	2	2	2	4	4	4	1	1	0	0	0	1	1	1	0	0	0	0	1	0	1	1	0	0	1	0	1
2	2	2	2	2	2	2	4	4	4	1	1	0	1	0	1	1	1	1	1	1	1	0	1	1	0	1	0	0	0	1
2	2	2	2	2	2	2	4	4	4	1	1	0	0	0	1	1	1	0	1	1	1	0	1	1	0	0	0	0	1	1
2	2	2	2	2	2	2	4	4	4	1	1	0	0	1	1	1	1	0	1	1	0	1	0	1	1	0	0	1	0	1
2	2	2	2	2	2	2	4	4	4	1	0	0	0	0	1	1	0	0	1	1	1	1	0	1	1	0	0	0	0	1
2	2	2	2	2	2	2	4	4	4	1	1	1	0	0	1	1	1	0	1	0	0	0	0	1	1	0	0	1	0	1
2	2	2	2	2	2	2	4	4	4	1	1	0	0	1	1	1	1	0	1	1	0	0	1	1	1	1	0	1	1	1
2	2	2	2	2	2	2	4	4	4	1	1	0	0	0	1	1	1	0	1	1	1	0	0	1	1	0	0	1	1	1
2	2	2	2	2	2	2	4	4	4	1	1	0	0	0	1	1	1	0	1	1	1	0	1	1	1	0	0	1	0	1
2	2	2	2	2	2	2	4	4	4	1	1	1	1	1	1	1	1	0	1	0	0	0	0	1	1	1	0	0	0	1
2	2	2	2	2	2	2	4	4	4	1	1	0	0	1	1	1	1	0	1	1	1	0	0	1	1	0	0	0	0	1
2	2	2	2	2	2	2	4	4	4	1	1	1	1	1	1	1	1	0	0	1	1	0	1	1	1	0	0	0	0	1
2	2	2	2	2	2	2	4	4	4	1	1	0	0	0	1	1	1	0	1	1	0	0	0	1	1	0	0	0	0	1
2	2	2	2	2	2	2	4	4	4	1	1	0	0	0	1	1	1	0	1	1	1	0	0	1	1	0	0	0	0	1
2	2	2	2	2	2	2	4	4	4	1	1	0	0	0	1	1	1	0	1	1	0	0	0	1	1	0	0	0	1	1
2	2	2	2	2	2	2	4	4	4	1	1	1	1	1	1	1	1	0	0	1	1	0	1	1	1	0	0	0	0	1
2	2	2	2	2	2	2	4	4	4	1	1	0	0	1	1	1	1	0	1	1	0	0	0	1	1	0	0	0	0	1
2	2	2	2	2	2	2	4	4	4	1	1	0	0	1	1	1	1	0	1	1	1	0	0	1	1	1	0	0	0	1
2	2	2	2	2	2	2	4	4	4	1	1	1	1	0	0	1	0	0	1	1	1	0	0	1	1	0	1	0	0	1
2	2	2	2	2	2	2	4	4	4	1	1	1	1	1	1	1	1	0	1	1	1	0	1	1	1	0	1	0	0	1
2	2	2	2	2	2	2	4	4	4	1	1	0	0	1	1	1	1	0	1	0	0	1	0	1	1	0	0	0	0	1
2	2	2	2	2	2	2	4	4	4	1	1	1	1	1	1	1	1	0	1	1	1	1	0	1	1	0	0	1	0	1
2	2	2	2	2	2	2	4	4	4	1	1	0	0	0	1	1	1	0	1	1	1	0	0	1	1	0	0	0	0	1
2	2	2	2	2	2	2	4	4	4	1	1	0	0	0	1	1	1	0	1	0	1	0	0	1	1	0	0	0	0	1
2	1	2	2	2	2	2	4	4	4	1	0	0	0	0	1	1	1	0	1	1	1	0	0	1	1	0	0	0	0	1
2	1	2	2	2	2	2	4	4	4	1	1	1	0	1	1	1	1	0	1	1	0	0	1	1	1	0	0	0	0	1
2	1	2	2	2	2	2	4	4	4	1	1	0	0	1	1	1	1	0	1	1	1	0	0	1	1	1	0	0	0	1
2	1	2	2	2	2	2	4	4	4	1	1	0	1	1	1	1	1	0	1	0	1	0	0	1	0	1	0	0	0	1
2	1	2	2	2	2	2	4	4	4	1	1	0	0	1	1	1	1	0	1	1	1	0	0	1	1	0	0	0	0	1
2	1	2	2	2	2	2	4	4	4	1	0	0	0	0	1	1	1	0	1	1	0	0	0	1	1	0	0	0	0	1
2	1	2	2	2	2	2	4	4	4	1	1	1	0	1	1	1	1	1	1	1	1	0	1	1	1	1	0	0	0	1
2	1	2	2	2	2	2	4	4	4	1	1	1	1	1	1	1	0	0	1	0	1	0	0	1	1	0	0	0	0	1
2	1	2	2	2	2	2	4	4	4	1	1	0	0	0	1	1	1	0	1	1	0	1	1	1	1	0	1	1	0	1
2	1	2	2	2	2	2	4	4	4	1	1	0	0	1	1	1	1	0	1	1	1	0	0	1	1	0	0	0	0	1
2	1	2	2	2	2	2	4	4	4	0	1	0	0	1	1	1	1	0	1	1	1	0	0	1	1	0	0	0	0	1
1	2	3	2	2	2	2	4	4	4	1	1	1	1	1	1	1	1	0	1	1	0	0	0	0	1	0	0	1	0	1
1	2	3	2	2	2	2	4	4	4	1	1	0	0	0	1	1	1	0	1	1	0	0	0	1	1	0	0	1	0	1
1	2	3	2	3	3	3	5	5	5	1	1	0	0	0	1	1	1	0	1	1	1	0	0	1	1	1	0	0	0	1
1	2	3	3	2	2	2	4	4	3	1	0	0	0	1	1	1	1	0	1	0	0	0	0	1	1	0	0	1	0	1
1	2	3	2	3	3	3	5	5	5	1	1	0	0	1	1	1	1	0	0	0	0	0	0	1	1	0	0	0	0	1
1	2	3	2	3	3	3	5	5	5	1	1	1	1	1	1	1	1	0	0	1	0	0	0	1	1	0	0	0	0	1
1	2	3	2	3	3	3	5	5	5	1	1	1	1	1	1	1	1	0	1	1	0	0	0	1	1	0	0	0	0	1
1	2	3	2	3	3	3	5	5	5	1	1	1	0	1	1	1	1	0	1	1	1	1	0	1	1	0	0	0	0	1
1	2	3	2	3	3	3	5	5	5	1	1	0	0	1	1	1	1	0	1	1	0	0	0	1	1	0	0	0	0	1
1	2	3	2	3	3	3	5	5	5	1	0	0	0	0	1	1	1	0	1	0	0	0	0	1	1	1	1	0	0	1
1	2	3	2	3	3	3	5	5	5	1	1	1	1	1	1	1	1	0	1	1	1	0	0	1	1	0	0	0	0	1
1	2	3	2	3	3	3	5	5	5	1	1	0	1	1	1	0	0	0	1	0	0	0	1	1	1	0	1	0	0	1
1	2	3	2	3	3	3	5	5	5	1	1	0	0	0	1	1	1	1	1	1	1	0	0	1	1	0	0	1	0	1
1	2	3	2	3	3	3	5	5	5	1	1	0	0	1	1	1	1	0	1	1	1	0	0	1	1	0	0	0	0	1
1	2	3	2	3	3	3	5	5	5	1	1	1	1	1	1	1	1	0	1	1	0	0	0	1	1	0	0	1	0	1
1	2	3	2	3	3	3	5	5	5	1	1	0	0	1	1	1	1	0	1	0	0	1	1	1	1	0	0	1	0	1
1	2	3	2	3	3	3	5	5	5	1	1	0	0	0	1	1	1	1	1	0	0	0	1	1	1	0	0	0	1	1
1	2	3	2	3	3	3	5	5	5	1	1	0	0	0	1	1	1	0	1	0	0	0	1	1	1	0	0	1	0	1
1	2	3	2	3	3	3	5	5	5	1	1	1	1	1	1	1	1	0	1	0	1	0	0	1	0	1	0	1	0	1
1	2	3	2	3	3	3	5	5	5	1	1	0	0	0	1	0	1	0	1	1	0	0	0	1	1	0	0	0	0	1
1	2	3	3	2	2	2	4	4	4	1	1	0	0	1	1	1	1	0	1	1	1	0	0	1	1	0	0	0	0	1
1	2	3	3	2	2	2	4	4	3	1	1	0	0	1	1	1	0	0	1	1	0	0	0	1	1	0	0	0	0	1
1	2	3	3	2	2	2	4	4	3	1	1	1	0	1	1	1	1	0	1	1	0	1	0	1	1	1	0	0	0	1
1	2	3	3	2	2	2	4	4	3	1	1	1	1	1	1	1	1	0	1	1	1	0	0	1	1	0	0	0	0	1
1	2	3	3	2	2	2	4	3	3	1	1	0	0	1	1	1	1	0	1	0	0	0	0	1	1	0	0	0	0	1
1	2	3	3	2	2	2	4	3	4	1	1	0	0	1	1	1	1	0	1	1	0	0	0	1	1	0	0	1	0	1
1	2	3	3	2	2	2	4	4	4	1	1	1	0	0	1	1	1	0	1	1	1	0	0	1	1	0	0	0	0	1
1	2	3	3	2	2	2	4	4	3	1	0	0	0	1	1	1	1	0	1	1	0	0	0	1	1	0	1	0	0	1
1	2	3	3	2	2	2	4	4	3	1	1	1	0	0	1	1	1	0	1	1	0	0	1	1	1	0	1	1	0	1
1	1	3	3	2	2	2	4	4	3	1	1	0	0	0	1	1	1	0	1	1	1	1	0	1	1	0	0	0	0	1
1	1	3	3	2	2	2	4	4	4	1	1	0	0	1	1	1	1	0	1	1	0	0	0	1	1	0	0	0	0	1
1	1	3	3	2	2	2	4	4	4	1	0	1	1	1	1	1	1	0	1	1	1	0	0	1	1	0	0	0	0	1
1	1	3	2	3	3	3	4	4	4	1	0	0	0	1	1	1	1	0	1	0	0	0	0	1	1	1	0	1	0	1
2	2	3	2	2	2	2	4	4	4	1	1	0	0	1	1	1	1	0	1	1	0	0	0	1	1	0	0	1	0	1
2	2	3	2	2	2	2	4	4	4	1	1	0	0	0	1	1	1	0	1	1	0	0	0	1	1	0	0	1	0	1
2	2	3	2	2	2	2	4	4	4	1	1	0	0	1	1	0	1	0	1	1	1	0	0	1	1	0	0	0	1	1
2	2	3	2	2	2	2	4	4	4	1	1	0	0	1	1	1	1	0	1	0	0	0	0	1	1	0	0	1	0	1
2	2	3	2	2	2	2	4	4	4	1	1	0	0	0	1	1	1	0	0	1	1	0	1	0	1	0	0	0	0	1
2	2	3	2	2	2	2	4	4	4	1	1	1	0	1	1	1	1	0	0	1	0	0	0	1	1	0	0	0	0	1
2	2	3	2	2	2	2	4	4	4	1	1	0	1	1	1	1	1	0	1	1	0	0	0	1	1	0	0	0	0	1
2	2	3	2	2	2	2	4	4	4	1	1	0	0	1	1	1	1	0	1	0	0	0	1	1	0	0	0	1	0	1
2	2	3	2	2	2	2	4	4	4	1	0	0	1	1	1	1	1	0	1	1	1	0	1	1	1	0	0	0	0	1
2	2	3	2	2	2	2	4	4	4	1	1	0	0	0	1	1	1	0	1	0	1	0	0	1	1	1	0	1	1	1
2	2	3	2	2	2	2	4	4	4	1	1	0	0	0	1	1	1	0	1	1	1	0	0	1	1	1	0	0	0	1
2	2	3	2	2	2	2	4	4	4	1	1	1	0	1	1	0	1	0	1	1	0	0	0	1	1	0	0	1	0	1
2	2	3	2	2	2	2	4	4	4	1	1	1	1	1	1	1	1	0	1	0	0	0	0	1	1	0	0	1	0	1
2	2	3	2	2	2	2	4	4	4	1	1	0	0	1	1	1	1	0	1	1	0	0	0	1	1	0	1	0	0	1
2	2	3	2	2	2	2	4	4	4	1	0	0	0	0	1	1	1	0	0	0	0	0	1	1	1	0	0	0	0	1
2	2	3	2	2	2	2	4	4	4	1	1	0	0	1	1	1	1	0	1	1	0	0	0	1	1	0	0	0	0	1
2	2	3	2	2	2	2	4	4	4	1	1	0	0	1	1	1	0	0	1	1	0	0	0	1	0	0	1	0	0	1
2	2	3	3	3	3	3	4	4	4	1	0	0	0	1	1	1	1	0	1	1	0	0	0	1	1	0	0	0	0	1
2	2	3	3	3	3	3	4	4	4	1	1	0	0	0	1	1	1	1	1	1	0	0	0	1	1	0	0	0	0	1
2	2	3	3	3	3	3	4	4	4	1	1	0	0	1	1	1	1	0	1	0	1	0	1	1	1	0	0	0	0	1
2	2	3	3	3	3	3	4	4	4	1	1	1	0	1	1	1	1	0	0	0	1	0	0	1	1	0	0	1	0	1
2	2	3	3	3	3	3	4	4	4	1	1	0	0	0	0	1	1	0	1	0	1	0	1	1	1	0	1	0	0	1
2	2	3	3	3	3	3	4	4	4	1	1	0	0	1	1	1	1	0	1	1	0	0	1	0	1	0	0	0	0	1
2	2	3	3	3	3	3	4	4	4	1	1	0	0	1	1	1	1	0	1	1	1	0	0	1	1	0	0	0	0	1
2	2	3	3	3	3	3	4	4	4	1	1	0	1	1	1	0	1	0	1	0	0	0	0	1	1	1	0	1	0	1
2	2	3	3	3	3	3	4	4	4	1	1	0	0	1	1	1	1	0	1	1	1	0	0	1	1	0	0	1	0	1
2	2	3	3	3	3	3	4	4	4	1	1	0	0	1	1	1	1	0	1	1	0	0	0	1	1	0	0	0	1	1
2	2	3	3	3	3	3	4	4	4	1	1	0	0	1	1	1	1	0	1	0	0	0	1	1	1	0	0	1	0	1
2	2	3	3	3	3	3	4	4	4	1	1	0	0	0	1	1	1	0	1	1	0	0	1	1	1	0	0	0	0	1
2	2	3	3	3	3	3	4	4	4	1	0	0	0	1	0	1	1	0	1	1	1	1	0	0	1	0	0	1	0	1
2	1	3	3	3	3	3	4	4	4	1	1	0	0	1	1	1	1	0	1	1	0	0	1	1	0	1	0	1	0	1
2	1	3	3	3	3	3	4	4	4	1	1	0	0	1	1	1	1	0	0	1	0	0	0	1	1	0	0	0	0	1
2	1	3	3	3	3	3	4	4	4	1	1	0	0	1	1	1	1	0	1	0	0	1	0	1	1	0	0	0	0	1
2	1	3	3	3	3	3	4	4	4	1	1	1	1	1	1	1	1	0	1	1	0	0	0	1	1	0	0	0	0	1
2	1	3	3	3	3	3	4	4	4	1	1	0	0	0	1	1	0	0	1	0	0	0	0	1	1	0	0	0	0	1
2	1	3	3	3	3	3	4	4	4	1	1	0	0	0	1	1	1	0	1	1	1	0	1	1	1	0	0	0	0	1
2	2	3	3	3	3	3	4	4	4	1	1	0	1	1	1	1	1	0	1	1	1	0	0	1	1	1	0	0	0	1
2	1	3	3	3	3	3	4	4	4	1	1	0	0	1	1	1	1	0	0	0	0	0	0	1	1	0	0	0	0	1
2	1	3	3	3	3	3	4	4	4	1	1	0	0	1	1	1	0	0	1	0	0	0	0	1	0	1	0	0	0	1
2	1	3	3	3	3	3	4	4	4	1	1	0	0	1	1	1	1	0	1	1	0	0	0	1	1	0	0	0	0	1
2	1	3	3	3	3	3	4	4	4	0	1	0	0	1	1	1	1	1	1	1	1	0	0	1	1	0	0	1	0	1
2	1	3	3	3	3	3	4	4	4	1	1	0	0	1	1	1	1	0	1	1	0	0	1	1	1	0	0	0	0	1
2	1	3	3	3	3	3	4	4	4	1	0	0	0	1	1	1	1	0	1	0	0	0	0	1	1	0	0	0	0	1
2	1	3	3	3	3	3	4	4	4	1	1	0	1	0	0	1	1	0	1	1	1	0	0	1	1	0	0	1	0	1
1	1	3	3	3	3	3	4	4	4	1	1	0	0	1	1	0	1	0	1	1	0	0	0	1	1	0	0	0	0	1
1	1	3	3	3	3	3	4	4	4	1	1	0	0	1	1	1	1	0	1	0	1	0	0	1	1	0	0	0	0	1
1	1	3	3	3	3	3	4	4	4	1	1	1	0	1	1	1	1	0	1	1	0	0	1	1	1	0	0	1	0	1
1	1	3	3	3	3	3	4	4	4	1	1	1	1	0	1	1	1	0	1	0	0	0	0	1	1	0	0	1	0	1
1	1	3	3	3	3	3	4	4	4	1	1	0	0	1	1	1	1	0	1	1	0	0	0	1	1	1	0	0	0	1
